# Supplementary material for: Nitric Oxide (NO) Differentially Modulates the Ascorbate Peroxidase (APX) Isozymes of Sweet Pepper (Capsicum annuum L.) Fruits
Source: Antioxidants (Basel). 2022 Apr 12;11(4):765. doi: 10.3390/antiox11040765 (PMC9029456; doi:10.3390/antiox11040765)
Supplement: Supplementary file 1 [file antioxidants-11-00765-s001.zip]

Archive with 1 entries (1 files):
- antioxidants-1673774-supplementary-done.pdf
